# Supplementary material for: Geolocator deployment reduces return rate, alters selection, and impacts demography in a small songbird
Source: PLoS One. 2018 Dec 12;13(12):e0207783. doi: 10.1371/journal.pone.0207783 (PMC6291094; doi:10.1371/journal.pone.0207783)
Supplement: S1 File — The complete dataset used in this study. (TXT) [file pone.0207783.s001.txt]

usfws	year	male	exclude	exclude.note	in.demography	demography.note	geo	survive	geo.prev.year	geo.recovered	k.yis	min.yis	age	site	wing	tarsus	weight	jdate	hemat	drom.tac	tac	drom
245089284	2008	.B	0		0	Site that wasn't censused every year	Control	No	0		1	1	INEXP	PCOR	53	19.7	9.7	130	0.55			
245089283	2008	.GG	0	Not good PCOR Census	0	Site that wasn't censused every year	Control	Yes	0		1	1	INEXP	PCOR	57	19.5	11	130	0.52			
245089292	2008	.GO	0	Not good PCOR Census	0	Site that wasn't censused every year	Control	Yes	0		1	1	INEXP	PCOR	54	19.4	10	138	0.51			
245089411	2008	.GR	0		0	Site that wasn't censused every year	Control	Yes	0		1	1	INEXP	PCOR	56	19.4	10.2	179	0.54			
245089409	2008	.IP	0	Not good PCOR Census	0	Site that wasn't censused every year	Control	No	0		1	1	INEXP	PCOR	54	19.8	10.7	178	0.54			
245089412	2008	.IR	0	Not good PCOR Census	0	Site that wasn't censused every year	Control	Yes	0		1	1	INEXP	PCOR	54	19.9	10.6	179	0.48			
245089291	2008	.LI	0		0	Site that wasn't censused every year	Control	Yes	0		1	1	INEXP	PCOR	54.5	19.2	10.8	138	0.53			
245089413	2008	.OB	0	Not good PCOR Census	0	Site that wasn't censused every year	Control	No	0		1	1	INEXP	PCOR	56	20.2	10.2	179	0.5			
245089289	2008	.OG	0	Not good PCOR Census	0	Site that wasn't censused every year	Control	No	0		1	1	INEXP	PCOR	53	19.6	9.6	138	0.52			
245089290	2008	.YI	0		0	Site that wasn't censused every year	Control	No	0		1	1	INEXP	PCOR	52.5	18.8	9.6	138	0.5			
225046404	2008	L.LN	0		0	Site that wasn't censused every year	Control	Yes	0		3	3	EXP	PCOR	55	17.8	9.7	178	0.55			
225046409	2008	L.WY	0		0	Site that wasn't censused every year	Control	Yes	0		3	3	EXP	PCOR	57	19.6	10.7	178	0.51			
245089238	2008	LL.L	0		0	Site that wasn't censused every year	Control	No	0		2	2	EXP	PCOR	54	19.1	9.6	138	0.5			
225046499	2008	RL.Y	0		0	Site that wasn't censused every year	Control	Yes	0		2	2	EXP	PCOR	54	19.3	10	178	0.5			
225046495	2008	WY.L	0		0	Site that wasn't censused every year	Control	No	0		2	2	EXP	PCOR	57	19.8	10	179	0.5			
225046416	2008	Y.YB1	0		0	Site that wasn't censused every year	Control	No	0		3	3	EXP	PCOR	53	20	11.3					
245089296	2008	.BN	0		1		Control	No	0		1	1	EXP	STAB	56	20.2	10.6	152	0.49			
245089293	2008	.GW	0		1		Control	No	0		1	1	INEXP	STAB	53	19.8	9.6	147				
245089288	2008	.II	0		1		Control	No	0		1	1	INEXP	STAB	52	19	9.8	135	0.6			
245089286	2008	.O	0		1		Control	No	0		1	1	INEXP	STAB	52.5	18.8	9.4	133	0.54			
245089294	2008	.ON	0		1		Control	Yes	0		1	1	INEXP	STAB	54	19.2	9.8	147	0.44			
245089297	2008	.OP	0		1		Control	No	0		1	1	INEXP	STAB	53	18.9	10.9	161	0.58			
245089285	2008	.OY	0		1		Control	Yes	0		1	1	INEXP	STAB	54	20	10	133	0.48			
245089408	2008	.PL	0		0	Not a territorial male	Control	No	0		1	1	INEXP	STAB	53	20.2	10.9					
245089406	2008	.PN	0		0	Not a territorial male	Control	No	0		1	1	INEXP	STAB	57	20.3	11.5		0.56			
245089287	2008	.RI	0		1		Control	Yes	0		1	1	INEXP	STAB	53	19	9.7	133	0.49			
225046431	2008	L.BL	0		1		Control	Yes	0		3	3	EXP	STAB	58	20	10.8	183	0.49			
245089250	2008	L.L	0		1		Control	Yes	0		2	2	EXP	STAB	55.5	20	10.7	143				
225046448	2008	L.LY	0		0	Not a territorial male	Control	No	0		3	3	EXP	STAB	57	19.6	10.5		0.51			
225046283	2008	NB.	0		1		Control	Yes	0		4	4	EXP	STAB	56	20	10.1	133	0.56			
245089249	2008	R.R	0		1		Control	No	0		2	2	EXP	STAB	54	19	9.5	133	0.5			
225046490	2008	RL.L	0		1		Control	No	0		2	2	EXP	STAB	56.5	20.7	10.3	133	0.67			
225046491	2008	RL.R	0		1		Control	Yes	0		2	2	EXP	STAB	52.5	19.3	9.2	135				
225046495	2008	RN.R	0		1		Control	Yes	0		2	2	EXP	STAB	56	20.2	10.7	163	0.53			
245089201	2008	RW.B	0		1		Control	Yes	0		2	2	EXP	STAB	53.5	18.9	9.7	133	0.5			
245046294	2008	RY.	0		1		Control	Yes	0		4	4	EXP	STAB	56	19.9	10.2	135	0.45			
225046500	2008	WB.B	0		1		Control	Yes	0		2	2	EXP	STAB	56	20.5	9.2	133	0.53			
245089608	2009	.BW	0		0	Site that wasn't censused every year	Control	Yes	0		1	1	INEXP	PCOR	52.5	19.4	10.8	166				
245089283	2009	.GG	0		0	Site that wasn't censused every year	Control	No	0		2	2	EXP	PCOR	57	19.1	10.2	132	0.55			
245089292	2009	.GO	0		0	Site that wasn't censused every year	Control	Yes	0		2	2	EXP	PCOR	55	19.3	9.7	132	0.53			
245089411	2009	.GR	0		0	Site that wasn't censused every year	Control	No	0		2	2	EXP	PCOR	56	19.8	10.5	159	0.48			
245089412	2009	.IR	0		0	Site that wasn't censused every year	Control	Yes	0		2	2	EXP	PCOR	54	19.5	10.2	132	0.54			
245089291	2009	.LI	0		0	Site that wasn't censused every year	Control	Yes	0		2	2	EXP	PCOR	55.5	19	10.3	188				
245089609	2009	.LY	0		0	Site that wasn't censused every year	Control	Yes	0		1	1	INEXP	PCOR	51	19.9	9.7	190				
245089432	2009	.P	0		0	Site that wasn't censused every year	Control	No	0		1	1	INEXP	PCOR	55	20	9.9	132	0.59			
245089434	2009	.RG	0	survival was blank	0	Site that wasn't censused every year	Control	No	0		1	1	INEXP	PCOR	57	19.9	10.2					
245089448	2009	.WO	0		0	Site that wasn't censused every year	Control	Yes	0		1	1	INEXP	PCOR	53	18.7	9.5	142				
245089450	2009	.YO	0		0	Site that wasn't censused every year	Control	No	0		1	1	INEXP	PCOR	52.5	20.5	11	142				
225046404	2009	L.LN	0		0	Site that wasn't censused every year	Control	Yes	0		4	4	EXP	PCOR	54.5	19.3	10.5	156				
225046409	2009	L.WY	0		0	Site that wasn't censused every year	Control	Yes	0		4	4	EXP	PCOR	55.5	19.8	9.8	142				
225046499	2009	RL.Y	0		0	Site that wasn't censused every year	Control	No	0		3	3	EXP	PCOR	53	18.6	10.8	155	0.48			
245089440	2009	.BG	0		1		Control	Yes	0		1	1	INEXP	STAB	53	19.9	9.8	133	0.52			
245089439	2009	.BO	0		1		Control	Yes	0		1	1	INEXP	STAB	53.5	20	9.8	133	0.51			
245089446	2009	.BP	0	survival was blank	0	Not a territorial male	Control	No	0		1	1	INEXP	STAB	55.5	19.9		140				
245089435	2009	.GP	0	survival was blank	0	Not a territorial male	Control	No	0		1	1	EXP	STAB	56	19.8	10.5	159				
245089442	2009	.IB	0		1		Control	Yes	0		1	1	INEXP	STAB	57	19.6	10	135	0.57			
245089610	2009	.IL	0		0	Not a territorial male	Control		0		1	1	INEXP	STAB	53.5	19.3	10.3	192				
245089443	2009	.IW	0		1		Control	No	0		1	1	INEXP	STAB	56	19.5	9.8	135	0.57			
245089451	2009	.LG	0		0	Not a territorial male	Control	Yes	0		1	1	INEXP	STAB	57	20.2	9.7	188	0.52			
245089447	2009	.LO	0	survival was blank	0	Not a territorial male	Control	No	0		1	1	INEXP	STAB	51	19.9	9.7	141				
245089294	2009	.ON	0		1		Control	No	0		2	2	EXP	STAB	51.5	19.6	9.9	145	0.54			
245089285	2009	.OY	0		1		Control	Yes	0		2	2	EXP	STAB	54.5	20	9.8	131	0.53			
245089432	2009	.PG	0	survival was blank	0	Not a territorial male	Control	No	0		1	1	EXP	STAB	54	18.9	9.6	131				
245089612	2009	.PO	0	Survival was blank	0	Not a territorial male	Control	No	0		1	1	INEXP	STAB	51.5	18.7	9.2	195				
245089287	2009	.RI	0		1		Control	Yes	0		2	2	EXP	STAB	54	18.9	9.6	133	0.57			
245089436	2009	.RP	0		1		Control	No	0		1	1	INEXP	STAB	51.5	18.7	9.2	133	0.57			
245089441	2009	.W	0		1		Control	Yes	0		1	1	INEXP	STAB	57	19.9	10.2	135	0.51			
245089438	2009	.WG	0	survival was blank	0	Not a territorial male	Control	No	0		1	1	INEXP	STAB	53.5	20.2	10.1	180				
245089444	2009	.WI	0		1		Control	No	0		1	1	INEXP	STAB	54.5	19	10	135				
245089611	2009	.WP	0		0	Not a territorial male	Control	Yes	0		1	1	INEXP	STAB	53.5	19.4	10.2	192	0.47			
245089430	2009	.Y	0		1		Control	No	0		1	1	INEXP	STAB	53.5	20.4	10	131				
245089457	2009	.YN	0	survival was blank	0	Not a territorial male	Control	No	0		1	1	EXP	STAB	57.5	19.7	10.7	140	0.54			
245089458	2009	II.I	0	survival was blank	0	Not a territorial male	Control	No	0		1	1	EXP	STAB	55.5	19.8	9.8	142				
245089535	2009	IO.	0		0	Not a territorial male	Control	Yes	0		1	1	INEXP	STAB	53	19	10.2	131	0.59			
225046431	2009	L.BL	0		1		Control	No	0		4	4	EXP	STAB	57.5		11.1	164	0.49			
245089250	2009	L.L	0		1		Control	Yes	0		3	3	EXP	STAB	57.5	19.7	10.7	140	0.56			
225046283	2009	NB.	0		1		Control	No	0		5	5	EXP	STAB	55.5	20	10.5	131	0.56			
225046491	2009	RL.R	0		1		Control	Yes	0		3	3	EXP	STAB	53	19.4	9.1	133				
225046495	2009	RN.R	0		1		Control	Yes	0		3	3	EXP	STAB	55.5	20	10.2	131	0.56			
245089201	2009	RW.B	0		1		Control	Yes	0		3	3	EXP	STAB	55	19.2	9.9	133	0.52			
245046294	2009	RY.	0		1		Control	No	0		5	5	EXP	STAB	56	20.3	10.6	150				
225046500	2009	WB.B	0		0	Not a territorial male	Control		0		3	3	EXP	STAB				131				
245089608	2010	.BW	1	Not censused	0	Site that wasn't censused every year	Control		0		2	2	EXP	PCOR	54.5	19.6	10.2	125	0.53			
245089292	2010	.GO	1	Implants/Incomplete Fitness	0	Site that wasn't censused every year	Control	Yes	0		3	3	EXP	PCOR								
245089412	2010	.IR	1	Implants/Incomplete Fitness	0	Site that wasn't censused every year	Control	Yes	0		3	3	EXP	PCOR	54.5	19.6	10.1	125	0.5			
245089291	2010	.LI	1	Implants/Incomplete Fitness	0	Site that wasn't censused every year	Control	No	0		3	3	EXP	PCOR	56	19	10.5	136	0.58			
245089609	2010	.LY	1	Implants/Incomplete Fitness	0	Site that wasn't censused every year	Control	No	0		2	2	EXP	PCOR	52.5	19.7	9.5	136	0.54			
245089448	2010	.WO	1	Implants/Incomplete Fitness	0	Site that wasn't censused every year	Control	No	0		2	2	EXP	PCOR	53.5	18.6	9.4	136	0.53			
245089467	2010	GR.R	1	Implants/Incomplete Fitness	0	Site that wasn't censused every year	Control	No	0		1	1	INEXP	PCOR	53	19.9	9.7	155	0.47			
245089468	2010	I.YB	0		0	Site that wasn't censused every year	Control		0		1	1	INEXP	PCOR	52	19.8	10.9	155	0.54			
245089470	2010	IY.B	1	Implants/Incomplete Fitness	0	Site that wasn't censused every year	Control	No	0		1	1	INEXP	PCOR	53	20	10.5	155	0.47			
225046404	2010	L.LN	1	Implants/Incomplete Fitness	0	Site that wasn't censused every year	Control	Yes	0		5	5	EXP	PCOR								
225046409	2010	L.WY	1	Implants/Incomplete Fitness	0	Site that wasn't censused every year	Control	Yes	0		5	5	EXP	PCOR	56.5	19.8	9.7	125	0.59			
245089459	2010	R.BI1	0	survival was blank	0	Site that wasn't censused every year	Control	No	0		1	1	INEXP	PCOR								
245089628	2010	R.YB	0		0	Site that wasn't censused every year	Control	Yes	0		1	1	INEXP	PCOR	54.5	19.2	10	136	0.55			
245089629	2010	RY.B	0	Implants/Incomplete Fitness	0	Site that wasn't censused every year	Control		0		1	1	INEXP	PCOR	53	19.6	10.1	136	0.56			
245089487	2010	W.GL	1	Implants/Incomplete Fitness	0	Site that wasn't censused every year	Control		0		1	1	INEXP	PCOR	53	19.3	9.5	173				
245089626	2010	W.RL	1	Implants/Incomplete Fitness	0	Site that wasn't censused every year	Control	Yes	0		1	1	INEXP	PCOR	54.5	20.2	9.8	136	0.54			
245089496	2010	Y.NP	1	Implants/Incomplete Fitness	0	Site that wasn't censused every year	Control		0		1	1	INEXP	PCOR	53	20	9.9	190	0.46			
245089627	2010	YG.G	1	Implants/Incomplete Fitness	0	Site that wasn't censused every year	Control		0		1	1	INEXP	PCOR	53	20	10.1	136	0.45			
245089440	2010	.BG	0		1		Control	Yes	0		2	2	EXP	STAB	53	20	10.1	130	0.53			
245089439	2010	.BO	0		1		Control	No	0		2	2	EXP	STAB	55	20	10.2	130	0.56			
245089442	2010	.IB	0		1		Control	Yes	0		2	2	EXP	STAB	57	19.4	10.1	130	0.56			
245089610	2010	.IL	0		1		Control	Yes	0		2	2	EXP	STAB	56.5	19.9	10.3	141	0.53			
245089451	2010	.LG	0		1		Control	Yes	0		2	2	EXP	STAB	55.5	20.6	9.9	137	0.51			
245089285	2010	.OY	0		1		Control	No	0		3	3	EXP	STAB	55.5	20	10.5	130	0.54			
245089287	2010	.RI	0	Incomplete Fitness	1		Control	Yes	0		3	3	EXP	STAB	54.5	19.4	9.8	138	0.58			
245089441	2010	.W	0		1		Control	No	0		2	2	EXP	STAB	57	20	10.3	130	0.51			
245089611	2010	.WP	0		1		Control	Yes	0		2	2	EXP	STAB	54.5	19	10.4	130	0.51			
245089460	2010	G.GP	0		1		Control	Yes	0		1	1	INEXP	STAB	54	20.1	10	133	0.53			
245089561	2010	G.RR	1	Incomplete Census	0	Not a territorial male	Control		0		1	1	INEXP	STAB	54	20.1	11	133	0.57			
245089462	2010	GG.P	0		1		Control	Yes	0		1	1	INEXP	STAB	55	20	9.9	138	0.59			
245089535	2010	IO.	0		1		Control	Yes	0		2	2	EXP	STAB	54.5	19	10.4	130	0.53			
245089250	2010	L.L	0		1		Control	No	0		4	4	EXP	STAB	56	20	10.9	130	0.53			
245089459	2010	PR.W	0		1		Control	No	0		1	1	INEXP	STAB	54.5	19.4	9.8	133	0.56			
225046491	2010	RL.R	0		1		Control	No	0		4	4	EXP	STAB	53.5	19.9	9.3	138	0.57			
225046495	2010	RN.R	0		1		Control	Yes	0		4	4	EXP	STAB	56	20	10.7	130	0.55			
245089201	2010	RW.B	0	Incomplete Census/Paternity on his territory and neighbor	1		Control	No	0		4	4	EXP	STAB	55	20.2	10.3	181				
245089632	2010	W.RB	0		1		Control	Yes	0		1	1	EXP	STAB	54.5	18.9	10.4	137	0.56			
245089630	2010	W.YW	0		1		Control	No	0		1	1	INEXP	STAB	53	20.3	10.1	137	0.5			
245089488	2010	WG.L	0		0	Not a territorial male	Control	Yes	0		1	1	INEXP	STAB	52.5	19.4	10.1	181	0.48			
245089631	2010	WY.W	0		1		Control	Yes	0		1	1	INEXP	STAB	55	20.2	10.4	137	0.59			
245089625	2010	Y.GG	0		1		Control	Yes	0		1	1	INEXP	STAB	52.5	20.3	9.6	130	0.52			
245089292	2011	.GO	1	No PCOR Info this year	0	Site that wasn't censused every year	Control		0		4	4	EXP	PCOR								
245089412	2011	.IR	1	No PCOR Info this year	0	Site that wasn't censused every year	Control		0		4	4	EXP	PCOR								
245089810	2011	B.PW	1	No PCOR Info this year	0	Site that wasn't censused every year	Control		0		1	1	INEXP	PCOR	54	19.4	10.6	144	0.53			
225046404	2011	L.LN	1	No PCOR Info this year	0	Site that wasn't censused every year	Control		0		6	6	EXP	PCOR								
225046409	2011	L.WY	1	No PCOR Info this year	0	Site that wasn't censused every year	Control		0		6	6	EXP	PCOR								
245089808	2011	R.BI2	1	No PCOR Info this year	0	Site that wasn't censused every year	Control		0		1	1	INEXP	PCOR	54.5	20.3	9.9	144	0.48			
245089628	2011	R.YB	1	No PCOR Info this year	0	Site that wasn't censused every year	Control		0		2	2	EXP	PCOR								
245089626	2011	W.RL	1	No PCOR Info this year	0	Site that wasn't censused every year	Control		0		2	2	EXP	PCOR	55	20.4	9.9	144	0.54			
245089496	2011	Y.NP	1	No PCOR Info this year	0	Site that wasn't censused every year	Control		0		2	2	EXP	PCOR								
245089811	2011	Y.WG	1	No PCOR Info this year	0	Site that wasn't censused every year	Control		0		1	1	INEXP	PCOR	55.5	19.6	9.3	144	0.54			
245089809	2011	Y.YB2	1	No PCOR Info this year	0	Site that wasn't censused every year	Control		0		1	1	INEXP	PCOR	55	19.9	10.2	144	0.59			
245089440	2011	.BG	1	Implant Year	1		Control	No	0		3	3	EXP	STAB	55	20	10.5	131	0.51			
245089610	2011	.IL	1	Implant Year	1		Control	Yes	0		3	3	EXP	STAB	56.5	19.6	10.2	134	0.58			
245089451	2011	.LG	1	Implant Year	1		Control	No	0		3	3	EXP	STAB	57	20.5	9.7	133	0.5			
245089287	2011	.RI	1	Implant Year	1		Control	Yes	0		4	4	EXP	STAB	54	19.3	9.9	133	0.58			
245089611	2011	.WP	1	Implant Year	1		Control	No	0		3	3	EXP	STAB	57	19.6	10.2	140	0.57			
245089497	2011	B.IN	1	Implant Year	0	Not a territorial male	Control	No	0		1	1	INEXP	STAB	55.5	20.1	9.7	131	0.53			
245089802	2011	B.IY	1	Implant Year	0	Not a territorial male	Control	No	0		1	1	INEXP	STAB	54	19.8	10.6	140	0.54			
245089648	2011	B.RP	1	Implant Year	1		Control	Yes	0		1	1	INEXP	STAB	53	20.2	9.8	140	0.51			
245089833	2011	BI.N	1	Implant Year	1		Control	No	0		1	1	INEXP	STAB	53	20.4	10.4	189	0.42			
245089807	2011	G.BL	1	Implant Year	1		Control	No	0		1	1	INEXP	STAB	53	20.3	9.6	142	0.49			
245089460	2011	G.GP	1	Implant Year	1		Control	Yes	0		2	2	EXP	STAB	56	20.6	10.1	133	0.5			
245089462	2011	GG.P	1	Implant Year	1		Control	No	0		2	2	EXP	STAB	55.5	19.8	9.8	142	0.53			
245089813	2011	I.BL	1	Implant Year	0	Not a territorial male	Control	No	0		1	1	INEXP	STAB	54	20.1	9.7	145	0.52			
245089814	2011	I.PY	1	Implant Year	1		Control	No	0		1	1	INEXP	STAB	54	20.1	10.1	145	0.55			
245089805	2011	I.RN	1	Implant Year	1		Control	Yes	0		1	1	INEXP	STAB	52.5	19.3	10.3	142				
245089819	2011	I.RW	1	Implant Year	0	Not a territorial male	Control	No	0		1	1	INEXP	STAB	56	20.5	10.5	151	0.53			
245089818	2011	I.WG	1	Implant Year	1		Control	No	0		1	1	INEXP	STAB	55	19.5	9.8	148	0.51			
245089535	2011	IO.	1	Implant Year	1		Control	No	0		3	3	EXP	STAB	55	19.2	10.4	132	0.54			
245089828	2011	L.BN	1	Implant Year	0	Not a territorial male	Control	No	0		1	1	INEXP	STAB	54.5	20	10.2	170	0.49			
245089815	2011	L.WG	1	Implant Year	1		Control	Yes	0		1	1	INEXP	STAB	53.5	20.6	10.5	147	0.55			
245089806	2011	N.NI	1	Implant Year	1		Control	No	0		1	1	INEXP	STAB	55.5	20.3	10	142	0.53			
245089817	2011	P.GN	1	"Implant Year, Incomplete Fitness, Extra territory across road not sampled"	0	"Unknown age, peripheral territory"	Control	No	0		1	1		STAB	56.5	19.2	10.5	147	0.5			
245089831	2011	P.RW	1	Implant Year	1		Control	Yes	0		1	1	INEXP	STAB	52.5	20.2	10.2	181	0.48			
245089499	2011	R.NG	1	Implant Year	0	Not a territorial male	Control	No	0		1	1	INEXP	STAB	55	19.6	10.3	134	0.57			
225046495	2011	RN.R	1	Implant Year	1		Control	No	0		5	5	EXP	STAB	56.5	20.4	9.9	131	0.56			
245089803	2011	W.BY	1	Implant Year	1		Control	Yes	0		1	1	INEXP	STAB	53.5	20.3	9.8	142				
245089500	2011	W.NR	1	Implant Year	0	Not a territorial male	Control	No	0		1	1	INEXP	STAB	56.5	20.3	9.8	140				
245089632	2011	W.RB	1	Implant Year	1		Control	Yes	0		2	2	EXP	STAB	56	19	9.9	131	0.57			
245089488	2011	WG.L	1	Implant Year	1		Control	Yes	0		2	2	EXP	STAB	56	19.3	10.4	134	0.54			
245089631	2011	WY.W	1	Implant Year	1		Control	No	0		2	2	EXP	STAB	55	19.9	10.7	147	0.56			
245089625	2011	Y.GG	1	Implant Year	1		Control	Yes	0		2	2	EXP	STAB	55	20.3	9.7	132	0.53			
245089498	2011	Y.WB	1	Implant Year	1		Control	Yes	0		1	1	INEXP	STAB	56	19	9.5	134	0.55			
245089700	2012	O.W	1	No PCOR Info this year	0	Site that wasn't censused every year	Control		0		1	1	INEXP	PCOR	55	19.9	9.9	133	0.57			
245089808	2012	R.BI2	1	No PCOR Info this year	0	Site that wasn't censused every year	Control		0		2	2	EXP	PCOR	55.5	19.5	10.3	133	0.54			
245089809	2012	Y.YB2	1	No PCOR Info this year	0	Site that wasn't censused every year	Control		0		2	2	EXP	PCOR	56	19.5	10.4	133	0.6			
245089442	2012	.IB	1	Implant Year	0	Hormone implant experiments in previous year	Control		0		4	4	EXP	STAB	57	19.4	10.5	138	0.55			
245089610	2012	.IL	1	Implant Year	0	Hormone implant experiments in previous year	Control		0		4	4	EXP	STAB	54.5	19.6	10.3	140	0.55			
245089287	2012	.RI	1	Implant Year	0	Hormone implant experiments in previous year	Control		0		5	5	EXP	STAB	53	19.6	9.7	177	0.47			
245089191	2012	B.O	1	Implant Year	0	Hormone implant experiments in previous year	Control		0		1	1	INEXP	STAB	53	18.8	9.4	147	0.35			
245089648	2012	B.RP	1	Implant Year	0	Hormone implant experiments in previous year	Control		0		2	2	EXP	STAB	54	20.1	9.8	192	0.43			
245089196	2012	G.B	1	Implant Year	0	Hormone implant experiments in previous year	Control		0		1	1	INEXP	STAB	52	20.5	9.9	139	0.48			
245089460	2012	G.GP	1	Implant Year	0	Hormone implant experiments in previous year	Control		0		3	3	EXP	STAB	54.5	20.2	10.4	172	0.46			
245089185	2012	G.O	1	Implant Year	0	Hormone implant experiments in previous year	Control		0		1	1	INEXP	STAB	52	19.8	9.6	139	0.48			
245089805	2012	I.RN	1	Implant Year	0	Hormone implant experiments in previous year	Control		0		2	2	EXP	STAB	54.5	19.2	10.6	149	0.49			
245089910	2012	L.G	1	Implant Year	0	Hormone implant experiments in previous year	Control		0		1	1	INEXP	STAB	54.5	19.6	10.4	194	0.46			
245089182	2012	L.P	1	Implant Year	0	Hormone implant experiments in previous year	Control		0		1	1	INEXP	STAB	55	20.3	10.5	138	0.58			
245089815	2012	L.WG	1	Implant Year	0	Hormone implant experiments in previous year	Control		0		2	2	EXP	STAB	56.5	20.7	10.5	172	0.49			
245089188	2012	L.Y	1	Implant Year	0	Hormone implant experiments in previous year	Control		0		1	1	INEXP	STAB	56.5	19.4	10.2	139	0.58			
245089184	2012	O.O	1	Implant Year	0	Hormone implant experiments in previous year	Control		0		1	1	INEXP	STAB	53	20	9.7	139	0.53			
245089189	2012	O.Y	1	Implant Year	0	Hormone implant experiments in previous year	Control		0		1	1	INEXP	STAB	54	20	10	141	0.52			
245089183	2012	P.I	1	Implant Year	0	Hormone implant experiments in previous year	Control		0		1	1	INEXP	STAB	51.5	20.4	10.2	138	0.51			
245089831	2012	P.RW	1	Implant Year	0	Hormone implant experiments in previous year	Control		0		2	2	EXP	STAB	53.5	20.4	10	140	0.54			
245089139	2012	P.Y	1	Implant Year	0	Hormone implant experiments in previous year	Control		0		1	1	INEXP	STAB	55.5	19.7	11	192	0.43			
245089180	2012	R.I	1	Implant Year	0	Hormone implant experiments in previous year	Control		0		1	1	INEXP	STAB	52.5	19.3	9.7	137	0.5			
245089803	2012	W.BY	1	Implant Year	0	Hormone implant experiments in previous year	Control		0		2	2	EXP	STAB	55.5	19.7	9.8	138	0.54			
245089632	2012	W.RB	1	Implant Year	0	Hormone implant experiments in previous year	Control		0		3	3	EXP	STAB	55	19.2	10.4	192	0.52			
245089488	2012	WG.L	1	Implant Year	0	Hormone implant experiments in previous year	Control		0		3	3	EXP	STAB	55.5	19.3	10.5	147	0.51			
245089625	2012	Y.GG	1	Implant Year	0	Hormone implant experiments in previous year	Control		0		3	3	EXP	STAB	55	20.3	9.6	139	0.59			
245089198	2012	Y.I	1	Implant Year	0	Hormone implant experiments in previous year	Control		0		1	1	INEXP	STAB	55	20.1	10	141	0.56			
245089181	2012	Y.L	1	Implant Year	0	Hormone implant experiments in previous year	Control		0		1	1	INEXP	STAB	53	19.2	9.3	138	0.55			
245089498	2012	Y.WB	1	Implant Year	0	Hormone implant experiments in previous year	Control	Yes	0		2	2	EXP	STAB	56.5	19	9.9	137	0.55			
245089944	2015	B.IR	3	try with and without these birds; locator was dropped so unclear if it should count	0	Age unknown	Treatment	Yes	0	No		1		STAB	55	18.7	10.8	188	0.51		1.72	
245089892	2015	G.RG	0		0	too small sample in this year	Treatment	Yes	0	Yes	3	3	EXP	STAB	57	20.6	11.2	188	0.46		3.11	
245089935	2015	GI.N	0		0	Age unknown	Treatment	No	0			1		STAB	56	20.1	10.6	188	0.47		2.98	
245089946	2015	GR.W	0		0	Age unknown	Treatment	Yes	0	Yes		1		STAB	56	20.3	11.1	189	0.43		2.37	
245089938	2015	L.BI	0		0	Age unknown	Treatment	No	0			1		STAB	53	19.5	10.2	188	0.49			
245089934	2015	L.PN	0		0	Age unknown	Treatment	No	0			1		STAB	53	20.9	10.8	188	0.45		2.44	
245089936	2015	L.YY	0		0	Age unknown	Treatment	No	0			1		STAB	51.5	20.1	11.6	188	0.47		2.21	
245089947	2015	LB.O	0		0	Age unknown	Treatment	No	0			1		STAB	53	20	10.5	189	0.41		1.88	
245089943	2015	N.LN	0		0	Age unknown	Treatment	No	0			1		STAB	55	20.4	10.9	188	0.5		4.08	
245089940	2015	N.YW	0		0	Age unknown	Treatment	Yes	0	Yes		1		STAB	56	20.4	10.9	188	0.51		2.28	
245089941	2015	W.GI	0		0	Age unknown	Treatment	No	0			1		STAB	55.5	20.9	11	188	0.46		2.36	
245089939	2015	W.WR	0		0	Age unknown	Treatment	No	0			1		STAB	54	20.5	11.3	188	0.5		3.06	
245089932	2015	WG.N1	3	try with and without these birds; locator was dropped so unclear if it should count	0	Age unknown	Treatment	Yes	0	No		1		STAB	58	20.5	11.1	188	0.55		3.35	
245089948	2015	WW.R	0		0	Age unknown	Treatment	No	0			1		STAB	55	20.2	11.2	189	0.44		2.16	
245089942	2015	Y.IG	0		0	Age unknown	Treatment	No	0			1		STAB	57	19.5	10.2	188	0.47		1.66	
245089937	2015	Y.LB	0		0	Age unknown	Treatment	No	0			1		STAB	56.5	20.5	10.6	188	0.5		3.01	
245089931	2015	Y.NB	0		0	Age unknown	Treatment	No	0			1		STAB	55.5	20.6	10.6	188	0.48		3.52	
245089498	2015	Y.WB	0		0	too small sample in this year	Treatment	No	0		5	5	EXP	STAB	57	19.1	10.1	188	0.5		3.58	
245089945	2015	YL.B	0		0	Age unknown	Treatment	No	0			1		STAB	54	19.8	10.2	189	0.46		2.04	
245089933	2015	YN.B	0		0	Age unknown	Treatment	Yes	0	Yes		1		STAB	55	18.7	10	188	0.52		2.95	
245089989	2016	B.BI	0		0	Age unknown	Treatment	Yes	0	Yes		1		PONDS	52	20	10	174	0.47	58.32	1.04	60.5
245089979	2016	B.WY	0		0	Age unknown	Treatment	No	0			1		PONDS	54	19.7	10.2	173	0.44	50.16	0.91	45.5
245089988	2016	B.YL	3	try with and without these birds; locator was dropped so unclear if it should count	0	Age unknown	Treatment	Yes	0	No		1		PONDS	54.5	19.3	9.9	174	0.45	25.62	1.05	27
245089978	2016	G.BY	0		0	Age unknown	Treatment	Yes	0	Yes		1		PONDS	55	18.9	10	173	0.45	42.29	1.47	62.3
245089987	2016	G.LY	0		0	Age unknown	Treatment	No	0			1		PONDS	51.5	19.7	10.9	174	0.46	17.34	0.73	12.6
245089984	2016	GL.W	0		0	Age unknown	Treatment	No	0			1		PONDS	53.5	21	10.5	174	0.42	21.63	2.02	43.7
245089972	2016	I.IB	0		0	Age unknown	Treatment	No	0			1		PONDS	53	20	10.2	173	0.43			
245089973	2016	I.LL	0		0	Age unknown	Treatment	No	0			1		PONDS	57	19.3	10.2	173	0.44	179.91	0.3	53.4
245089982	2016	I.LN	0		0	Age unknown	Treatment	No	0			1		PONDS	50.5	19.2	10	173	0.47	30.02	0.98	29.4
245089992	2016	LB.R	0		0	Age unknown	Treatment	Yes	0	Yes		1		PONDS	55	19.3	9.5	174	0.45			
245089983	2016	LI.L	0		0	Age unknown	Treatment	No	0			1		PONDS	53	19.5	10.7	173	0.5	20.05	0.41	8.3
245089995	2016	N.LB	3	"try with and without, undetected in 2017, returned in 2018 but had no more geolocator"	0	Age unknown; not detected in 2017 but had returned in 2018	Treatment	Yes	0	No		1		PONDS	55	19.6	10.2	174	0.44	30.85	1.88	58.1
245089994	2016	N.YN	0		0	Age unknown	Treatment	No	0			1		PONDS	54.5	19.2	9.9	174	0.49	31.72	1.5	47.5
245089991	2016	NY.B	0		0	Age unknown	Treatment	No	0			1		PONDS	52.5	19.4	11.2	174	0.45	43.85	1.5	65.7
245089990	2016	P.WG	0		0	Age unknown	Treatment	No	0			1		PONDS	53	20.2	10.6	174	0.52	53.81	1.13	60.7
245089985	2016	PL.N	0		0	Age unknown	Control	Yes	0			1		PONDS	53	20.5		174	0.49		0.32	
245089975	2016	RG.I	0		0	Age unknown	Treatment	No	0			1		PONDS	54	19.4	9.5	173	0.4	55.89	0.64	35.7
245089986	2016	W.BP	3	try with and without these birds; locator was dropped so unclear if it should count	0	Age unknown	Treatment	Yes	0	No		1		PONDS	55.5	19.9	10.2	174	0.47			
245089993	2016	W.IB	0		0	Age unknown	Treatment	No	0			1		PONDS	53	20.1	9.8	174	0.47	38.79	1.19	46
245089981	2016	W.WI	3	"try with and without, undetected in 2017, returned in 2018 but had no more geolocator"	0	Age unknown; not detected in 2017 but had returned in 2018	Treatment	Yes	0	No		1		PONDS	56.5	19.5	10.1	173	0.45	64.26	0.89	57.2
245089974	2016	WG.I	0		0	Age unknown	Treatment	No	0			1		PONDS	53	20.1	10.1	174				
245089944	2016	B.IR	2	try with and without these birds; had a geolocator in previoius year	1		Control	No	1			2	EXP	STAB	56	17.6	9.9	167	0.49	54.74	0.74	40.7
245089967	2016	B.PP	0		1		Control	Yes	0		1	1	INEXP	STAB	53	19.1	9.9	167	0.45	110.23	0.89	98.4
245089871	2016	G.NR	0		1		Control	Yes	0		1	1	INEXP	STAB	55.5	19.4	11.1	170	0.48	37.71	1.41	53.3
245089892	2016	G.RG	2	try with and without these birds; had a geolocator in previoius year	1		Control	Yes	1		4	4	EXP	STAB	56	20.4	10.8	168	0.49	41.03	1.19	48.9
245089963	2016	GP.L	0		1		Control	Yes	0		1	1	INEXP	STAB	54	18.6	9.3	166	0.48	34.39	0.94	32.3
245089946	2016	GR.W	2	try with and without these birds; had a geolocator in previoius year	1		Control	No	1			2	EXP	STAB	55.5	20	10.7	167	0.53		0.33	
245089969	2016	II.W	0		1		Control	Yes	0		1	1	INEXP	STAB	55.5	19.6	10.5	168	0.5			
245089962	2016	IL.Y	0		1		Control	Yes	0		1	1	INEXP	STAB	55	19.7	10.6	166	0.51		1.03	
245089970	2016	L.YL	0		1		Control	Yes	0		1	1	INEXP	STAB	55.5	19.7	10.1	168	0.49		0.92	
245089965	2016	LP.L	0		1	Not detected in 2017 but had returned in 2018	Control	Yes	0		1	1	INEXP	STAB	52	18.2	10.1	166	0.4	52.02	1.07	55.8
245089966	2016	N.BP	0		1		Control	No	0		1	1	INEXP	STAB	54	19.5	10	166		15.28	1.03	15.7
245089940	2016	N.YW	2	try with and without these birds; had a geolocator in previoius year	1		Control	No	1			2	EXP	STAB	56	19.9	10.7	166		42.63	0.65	27.9
245089932	2016	OG.N	2	try with and without these birds; had a geolocator in previoius year	1		Control	Yes	1			2	EXP	STAB	56.5	20	10.3	165	0.52	53.68	0.82	44.1
245089960	2016	R.BR	0		1		Control	No	0		1	1	INEXP	STAB	52.5	18.6	10.4	165	0.5	30.33	1.84	55.8
245089959	2016	R.RL	0		1		Control	No	0		1	1	INEXP	STAB	56	20.6	11.2	165	0.46	47.34	1.12	53
245089961	2016	RP.I	0		1		Control	No	0		1	1	INEXP	STAB	55	19.9	10.8	166	0.47	7.07	1.7	12
245089958	2016	WG.N	0		1		Control	No	0		1	1	INEXP	STAB	56	18	9.7	165	0.53	76.72	1.22	93.9
245089968	2016	Y.NG	0		1		Control	Yes	0		1	1	INEXP	STAB	55.5	18	9.9	167	0.48	47.84	1.5	71.9
245089933	2016	YN.B	2	try with and without these birds; had a geolocator in previoius year	1		Control	No	1			2	EXP	STAB	53.5	17.3	9.7	165	0.5		0.42	
245089965	2017	LP.L	0	Not detected in this year	0			Yes	0		2	2	EXP									
245089981	2017	W.WI	0	Not detected in this year	0			Yes	1			2	EXP									
245089995	2017	N.LB	0	Not detected in this year	0			Yes	1			2	EXP									
245089989	2017	B.BI	0		1		Control	No	1			2	EXP	PONDS	54	19.5	10.2	163	0.51			
245089988	2017	B.YL	0		1		Control	Yes	1			2	EXP	PONDS	54.5	18.7	9.7	163				
245089978	2017	G.BY	0		1		Control	Yes	1			2	EXP	PONDS	55.5	19.7	10.3	166	0.45			
245019441	2017	G.IL	0		0	Age unknown	Control	Yes	0			1		PONDS	56.5	19.8	10.2	159	0.46			
245019440	2017	G.PW	0		0	Age unknown	Control	No	0			1		PONDS	55	19.5	10.5	159	0.44			
245019446	2017	G.WL	0		1		Control	No	0		1	1	INEXP	PONDS	52.5	19.5	10.9	160	0.49			
245019439	2017	GI.B	0		1		Control	Yes	0		1	1	INEXP	PONDS	56.5	20	10.8	159	0.49			
245019444	2017	GW.I	0		0	Age unknown	Control	No	0			1		PONDS	51.5	18.6	9.6	160	0.45			
245019431	2017	I.LG	0		1		Control	No	0		1	1	INEXP	PONDS	53	19.1	10.4	158	0.41			
245019433	2017	I.YP	0		1		Control	Yes	0		1	1	INEXP	PONDS	55	18.2	10.6	158	0.48			
245019432	2017	IR.P	0		1		Control	Yes	0		1	1	INEXP	PONDS	53.5	18.6	10.5	158	0.44			
245019451	2017	L.YB	0		0	Age unknown	Control	Yes	0			1		PONDS	51.5	17.4	8.8	164	0.46			
245089992	2017	LB.R	0		1		Control	Yes	1			2	EXP	PONDS	55.5	18.9	10.4	160	0.48			
245019442	2017	N.IY	0		0	Age unknown	Control	Yes	0			1		PONDS	53.5	20	11.3	159	0.47			
245019450	2017	N.LY	0		0	Age unknown	Control	Yes	0			1		PONDS	54.5	19.6	10	164	0.49			
245019445	2017	NG.I	0		0	Age unknown	Control	No	0			1		PONDS	52	18.9	9.5	160	0.53			
245019449	2017	NI.G	0		0	Age unknown	Control	Yes	0			1		PONDS	55.5	18.5	10.4	164	0.48			
245019435	2017	NY.P	0		1		Control	Yes	0		1	1	INEXP	PONDS	55	19.4	11	158	0.49			
245089859	2017	P.WW	0		0	Age unknown	Control	No	0			1		PONDS	54.5	19	9.5	163	0.46			
245019438	2017	P.YN	0		1		Control	No	0		1	1	INEXP	PONDS	53	18.5	10.3	159	0.46			
245019447	2017	PB.N	0		1		Control	Yes	0		1	1	INEXP	PONDS	52.5	18.4	9.4	163	0.54			
245019452	2017	PG.W	0		0	Age unknown	Control	No	0			1		PONDS	54	18.9	11.3	164	0.45			
245019448	2017	PI.G	0		1		Control	No	0		1	1	INEXP	PONDS	52	18.7	8.8	163	0.46			
245089985	2017	PL.N	0		1		Control	Yes	0			2	EXP	PONDS	54	19.9	10.9	163	0.51			
245019430	2017	RR.L	0		1		Control	No	0		1	1	INEXP	PONDS	55.5	20	11.2	158	0.5			
245089986	2017	W.BP	0		1		Control	Yes	1			2	EXP	PONDS	56.5	19.3	10.4	159	0.46			
245019436	2017	WP.R	0		1		Control	Yes	0		1	1	INEXP	PONDS	53.5	18.9	10.3	158	0.51			
245089967	2017	B.PP	0		1		Control	Yes	0		2	2	EXP	STAB	55.5	19.4	11.2	153	0.45			
245019427	2017	B.YP	0		1		Control	Yes	0		1	1	INEXP	STAB	54	18.9	9.5	155	0.43			
245019423	2017	B.YY	0		1		Control	Yes	0		1	1	INEXP	STAB	55.5	20.4	10	152	0.5			
245019429	2017	BR.L	0		1		Control	No	0		1	1	INEXP	STAB	54.5	19.2	9.9	155	0.48			
245089971	2017	G.NR	0		1		Control	No	0		2	2	EXP	STAB	57	19.6	11.5	155	0.47			
245089892	2017	G.RG	0		1		Control	Yes	0		5	5	EXP	STAB	56.5	20.1	11.2	151	0.45			
245019422	2017	G.YI	0		1		Control	No	0		1	1	INEXP	STAB	56.5	18.9	11	152	0.44			
245089963	2017	GP.L	0		1		Control	Yes	0		2	2	EXP	STAB	53	19	9.7	153	0.46			
245019419	2017	I.BP	0		1		Control	No	0		1	1	INEXP	STAB	52	19.2	11	152	0.51			
245019417	2017	I.IR	0		1		Control	Yes	0		1	1	INEXP	STAB	52	19.4	10.7	151	0.49			
245019428	2017	I.PB	0		1		Control	Yes	0		1	1	INEXP	STAB	55.5	19.9		155	0.49			
245089969	2017	II.W	0		1		Control	No	0		2	2	EXP	STAB	55.5	19.2	10.5	151	0.47			
245089962	2017	IL.Y	0		1		Control	No	0		2	2	EXP	STAB	55	19.6	11.2	152	0.56			
245089970	2017	L.YL	0		1		Control	Yes	0		2	2	EXP	STAB	54.5	20	10.6	151	0.52			
245019426	2017	N.GN	0		1		Control	No	0		1	1	INEXP	STAB	53.5	19.8	10.7	153	0.51			
245089932	2017	OG.N	0		1		Control	Yes	0			3	EXP	STAB	57.5	20	10.7	151	0.55			
245019418	2017	PW.L	0		1		Control	No	0		1	1	INEXP	STAB	54.5	19.1	10.8	151	0.49			
245019421	2017	R.BN	0		1		Control	No	0		1	1	INEXP	STAB	54	18.4	10.3	152	0.51			
245019425	2017	R.NI	0		1		Control	Yes	0		1	1	INEXP	STAB	56	19.5	9.9	153	0.5			
245019424	2017	W.NW	0		1		Control	Yes	0		1	1	INEXP	STAB	54	19.4	10.5	153	0.44			
245089968	2017	Y.NG	0		1		Control	Yes	0		2	2	EXP	STAB	55	18	10.3	152	0.45			
245089988	2018	B.YL	0		1		Control					3	EXP	PONDS								
245089978	2018	G.BY	0		1		Control					3	EXP	PONDS								
254019334	2018	G.GI	0		1		Control				1	1	INEXP	PONDS								
254019441	2018	G.IL	0		1		Control					2	EXP	PONDS								
254019326	2018	G.RI	0		1		Control				1	1	INEXP	PONDS								
254019323	2018	G.YW	0		1		Control				1	1	INEXP	PONDS								
254019345	2018	GG.N	0		1		Control				1	1	INEXP	PONDS								
254019439	2018	GI.B	0		1		Control				2	2	EXP	PONDS								
254019322	2018	GY.L	0		1		Control				1	1	INEXP	PONDS								
254019347	2018	I.BG	0		1		Control				1	1	INEXP	PONDS								
254019344	2018	I.YN	0		1		Control				1	1	INEXP	PONDS								
254019433	2018	I.YP	0		1		Control				2	2	EXP	PONDS								
254019346	2018	IG.I	0		1		Control				1	1	INEXP	PONDS								
254019321	2018	IN.Y	0		1		Control				1	1	INEXP	PONDS								
254019432	2018	IR.P	0		1		Control				2	2	EXP	PONDS								
2540.1934	2018	IY.W	0		1		Control				1	1	INEXP	PONDS								
254019451	2018	L.YB	0		1		Control					2	EXP	PONDS								
245089992	2018	LB.R	0		1		Control					3	EXP	PONDS								
254019339	2018	LG.G	0		1		Control				1	1	INEXP	PONDS								
254019442	2018	N.IY	0		1		Control					2	EXP	PONDS								
245089995	2018	N.LB	0		1		Control					3	EXP	PONDS								
2540.1933	2018	N.LP	0		1		Control				1	1	INEXP	PONDS								
2540.1945	2018	N.LY	0		1		Control					2	EXP	PONDS								
254019449	2018	NI.G	0		1		Control					2	EXP	PONDS								
254019336	2018	NP.P	0		1		Control				1	1	INEXP	PONDS								
254019435	2018	NY.P	0		1		Control				2	2	EXP	PONDS								
254019447	2018	PB.N	0		1		Control				2	2	EXP	PONDS								
254019342	2018	PL.B	0		1		Control				1	1	INEXP	PONDS								
245089985	2018	PL.N	0		1		Control					3	EXP	PONDS								
254019337	2018	PR.L	0		1		Control				1	1	INEXP	PONDS								
254019328	2018	R.RR	0		1		Control				1	1	INEXP	PONDS								
254019327	2018	RG.R [r.gr?]	0		1		Control				1	1	INEXP	PONDS								
254019332	2018	RL.G	0		1		Control					1	INEXP	PONDS								
245089986	2018	W.BP	0		1		Control					3	EXP	PONDS								
254019343	2018	W.IN	0		1		Control				1	1	INEXP	PONDS								
254019324	2018	W.NL	0		1		Control				1	1	INEXP	PONDS								
245089981	2018	W.WI	0		1		Control					3	EXP	PONDS								
2540.1932	2018	WL.R	0		1		Control				1	1	INEXP	PONDS								
254019436	2018	WP.R	0		1		Control				2	2	EXP	PONDS								
254019333	2018	WY.B	0		1		Control				1	1	INEXP	PONDS								
254019335	2018	Y.IP [i.yp2?]	0		1		Control				1	1	INEXP	PONDS								
254019329	2018	YB.B	0		1		Control				1	1	INEXP	PONDS								
245089967	2018	B.PP	0		1		Control				3	3	EXP	STAB								
254019427	2018	B.YP	0		1		Control				2	2	EXP	STAB								
254019423	2018	B.YY	0		1		Control				2	2	EXP	STAB								
254019311	2018	BW.I	0		1		Control				1	1	INEXP	STAB								
245089892	2018	G.RG	0		1		Control				6	6	EXP	STAB								
245089963	2018	GP.L	0		1		Control				3	3	EXP	STAB								
254019315	2018	GW.B	0		1		Control				1	1	INEXP	STAB								
254019417	2018	I.IR	0		1		Control				2	2	EXP	STAB								
254019423	2018	I.PB	0		1		Control				2	2	EXP	STAB								
254019309	2018	IN.W	0		1		Control				1	1	INEXP	STAB								
2450.8997	2018	L.YL	0		1		Control				3	3	EXP	STAB								
245089965	2018	LP.L	0		1		Control				3	3	EXP	STAB								
254019312	2018	N.LL	0		1		Control				1	1	INEXP	STAB								
254019348	2018	N.PI	0		1		Control				1	1	INEXP	STAB								
254019313	2018	N.WL	0		1		Control				1	1	INEXP	STAB								
254019425	2018	R.NI	0		1		Control				2	2	EXP	STAB								
254019424	2018	W.NW	0		1		Control				2	2	EXP	STAB								
2450899x2	2018	WG.N [og.n]	0		1		Control					4	EXP	STAB								
254019314	2018	WL.P	0		1		Control				1	1	INEXP	STAB								
245089968	2018	Y.NG	0		1		Control				3	3	EXP	STAB								
254019316	2018	Y.PB	0		1		Control				1	1	INEXP	STAB								
254019308	2018	YP.L	0		1		Control				1	1	INEXP	STAB								
