# Supplementary material for: Geolocator deployment reduces return rate, alters selection, and impacts demography in a small songbird
Source: PLoS One. 2018 Dec 12;13(12):e0207783. doi: 10.1371/journal.pone.0207783 (PMC6291094; doi:10.1371/journal.pone.0207783)
Supplement: S2 File — This R script contains the code necessary to recreate all of the analyses and figures presented in this study using the dataset provided above. (R) [file pone.0207783.s002.R]

### Full script for Taff et al. In Review. Geolocator paper
	## Written by Conor Taff, last modified 9/18/2017
	## Last run in R version 3.3.3 on Mac OS X 10.11.6

	## This sets a seed for the sample function later on. One observation per individual
	## is randomly chosen and this ensures that the results are the same each time the 
	## code is run so that p-values should match what is in the paper.
		set.seed(42) 
		
	## Load libraries to be used in this analysis
		library(lme4)
		library(plotrix)
		library(epitools)
		library(effsize)

# Read in the data to be used and make some exclusions and modifications	
	d<-read.delim("Taff_et_al_data.txt")
	
	# There are 3 different exclusion, the code can be run with or without these subsets by 
	# changing which ones get excluded here. Explanations next to each code. 
		d<-subset(d,d$exclude!=1)	# exclude for various reasons, mostly because of hormone implants or no census
		
		#d<-subset(d,d$exclude!=3)	# returned but had dropped geolocator; try with and without
		#d<-subset(d,d$exclude!=2) 	# survival in year after geolocator; try with and without
		
	# A few data manipulations
		# Change year to a factor
			d$year<-as.factor(d$year)
		# Remove birds with unknown survival
			d<-subset(d,d$survive=="No"|d$survive=="Yes")
		# Change 'recaptured' to 'control' so birds can be included in year after locator
			d$geo<-gsub("Recaptured","Control",d$geo) 
		# Change treatment group to a factor  
			d$geo<-as.factor(d$geo)
		# Ignore a third site where census records aren't as good (results are the same if included)
			d<-subset(d,d$site!="PCOR")  
			d.save<-d #save an unmodified full version of the data
	
# Make a barplot of survival for each year and control vs. locator and plot
# This code is clunky, but is just calculating means and SE for each group and making basic plot.
	
		# Calculate means for each group and store them
			heights<-rep(NA,13)
			heights[1]<-nrow(subset(d,d$year=="2008"&d$survive=="Yes"))/
				nrow(subset(d,d$year=="2008"))
			heights[3]<-nrow(subset(d,d$year=="2009"&d$survive=="Yes"))/
				nrow(subset(d,d$year=="2009"))
			heights[5]<-nrow(subset(d,d$year=="2010"&d$survive=="Yes"))/
				nrow(subset(d,d$year=="2010"))
			heights[8]<-nrow(subset(d,d$year=="2015"&d$survive=="Yes"&d$geo=="Treatment"))/
				nrow(subset(d,d$year=="2015"&d$geo=="Treatment"))
			heights[10]<-nrow(subset(d,d$year=="2016"&d$survive=="Yes"&d$geo=="Control"))/
				nrow(subset(d,d$year=="2016"&d$geo=="Control"))
			heights[11]<-nrow(subset(d,d$year=="2016"&d$survive=="Yes"&d$geo=="Treatment"))/
				nrow(subset(d,d$year=="2016"&d$geo=="Treatment"))
			heights[13]<-nrow(subset(d,d$year=="2017"&d$survive=="Yes"))/
				nrow(subset(d,d$year=="2017"))
		
		# Calculate sample sizes for each group and store them		
			ns<-rep(NA,13)
			ns[1]<-nrow(subset(d,d$year=="2008"))
			ns[3]<-nrow(subset(d,d$year=="2009"))
			ns[5]<-nrow(subset(d,d$year=="2010"))
			ns[8]<-nrow(subset(d,d$year=="2015"&d$geo=="Treatment"))
			ns[10]<-nrow(subset(d,d$year=="2016"&d$geo=="Control"))
			ns[11]<-nrow(subset(d,d$year=="2016"&d$geo=="Treatment"))
			ns[13]<-nrow(subset(d,d$year=="2017"))
			
		# Calculate binomial standard errors for each group and store them		
			sds<-rep(NA,13)
			sds[1]<-sqrt((heights[1]*(1-heights[1]))/nrow(subset(d,d$year=="2008")))
			sds[3]<-sqrt((heights[3]*(1-heights[3]))/nrow(subset(d,d$year=="2009")))
			sds[5]<-sqrt((heights[5]*(1-heights[5]))/nrow(subset(d,d$year=="2010")))
			sds[8]<-sqrt((heights[8]*(1-heights[8]))/nrow(subset(d,d$year=="2015"&d$geo=="Treatment")))
			sds[10]<-sqrt((heights[10]*(1-heights[10]))/nrow(subset(d,d$year=="2016"&d$geo=="Control")))
			sds[11]<-sqrt((heights[11]*(1-heights[11]))/nrow(subset(d,d$year=="2016"&d$geo=="Treatment")))
			sds[13]<-sqrt((heights[13]*(1-heights[13]))/nrow(subset(d,d$year=="2017")))
			
		## Calculate overall mean for controls
			gmean<-(heights[1]*ns[1]+heights[3]*ns[3]+heights[5]*ns[5]+heights[10]*ns[10]+
				heights[13]*ns[13])/(ns[1]+ns[3]+ns[5]+ns[10]+ns[13])
		
		# Make the barplot and print it to a pdf file
			pdf("Figure1.pdf",width=7,height=5.3)
			par(mar=c(5.1,5.1,4.1,2.1))
			barplot(heights,ylim=c(0,1),col=c(rep("gray80",7),rep("gray20",2),"gray80",
				"gray20","gray80","gray80"),xlim=c(0,15.5),
				yaxt="n")
			lines(c(.7,15.1),rep(gmean,2),lty=2,col="gray40")
			axis(1,at=c(-5,0.7,3.1,5.5,9.1,12.1,15.1,18),
				labels=c("","2008-09","2009-10","2010-11","2015-16","2016-17","2017-18",""),tick=FALSE)
			axis(1,at=c(-5,18))
			axis(2,at=c(0,.1,.2,.3,.4,.5,.6,.7,.8,.9,1),labels=c("0 %","10 %","20 %","30 %","40 %","50 %",
				"60 %","70 %","80 %","90 %","100 %"),las=TRUE)
			title(ylab="Returned in year N + 1",line=4)
			xes<-c(.7,1.9,3.1,4.3,5.5,6.7,7.9,9.1,10.3,11.5,12.7,13.9,15.1)
			n.col<-c(rep("black",7),"white","white","black","white","black","black")
			for(i in 1:13){
				lines(rep(xes[i],2),c(heights[i]+sds[i],heights[i]-sds[i]))
				text(xes[i],0.03,ns[i],col=n.col[i])
			}
			axis.break(1,7.3)
			legend("topleft",c("Control","Geolocator"),cex=1,fill=c("gray80","gray20"),bty="n")
			dev.off()

# Make a figure showing ratio of young vs. old birds in each year

	# Read in the data again and use an exclusion column indicating if bird should be in demography analysis
		d2<-read.delim("Taff_et_al_data.txt")
		d2<-subset(d2,d2$in.demography==1)

	# Calculate heights for each group
		heights<-rep(NA,12)
		heights[1]<-	nrow(subset(d2,d2$year=="2008"&d2$age=="INEXP"))/
			nrow(subset(d2,d2$year=="2008"))
		heights[3]<-	nrow(subset(d2,d2$year=="2009"&d2$age=="INEXP"))/
			nrow(subset(d2,d2$year=="2009"))	
		heights[5]<-	nrow(subset(d2,d2$year=="2010"&d2$age=="INEXP"))/
			nrow(subset(d2,d2$year=="2010"))	
		## These 2011 birds got hormones implants, but this number is determined pre-treatment
			heights[7]<-nrow(subset(d2,d2$year=="2011"&d2$age=="INEXP"))/
				nrow(subset(d2,d2$year=="2011")) 		
		heights[10]<-nrow(subset(d2,d2$year=="2016"&d2$age=="INEXP"&d2$site=="STAB"))/
			nrow(subset(d2,d2$year=="2016"&d2$site=="STAB")) 
		heights[12]<-nrow(subset(d2,d2$year=="2017"&d2$age=="INEXP"&d2$site=="STAB"))/
			nrow(subset(d2,d2$year=="2017"&d2$site=="STAB"))  
		heights[13]<-nrow(subset(d2,d2$year=="2017"&d2$age=="INEXP"&d2$site=="PONDS"))/
			nrow(subset(d2,d2$year=="2017"&d2$site=="PONDS"))

	# Calculate sample sizes for each group
		ns<-rep(NA,12)
		ns[1]<-nrow(subset(d2,d2$year=="2008"))
		ns[3]<-nrow(subset(d2,d2$year=="2009"))	
		ns[5]<-nrow(subset(d2,d2$year=="2010"))	
		ns[7]<-nrow(subset(d2,d2$year=="2011"))
		ns[10]<-nrow(subset(d2,d2$year=="2016"&d2$site=="STAB"))
		ns[12]<-nrow(subset(d2,d2$year=="2017"&d2$site=="STAB"))
		ns[13]<-nrow(subset(d2,d2$year=="2017"&d2$site=="PONDS"))
		
	# Calculate binomial standard errors
		sds<-rep(NA,12)
		sds[1]<-sqrt((heights[1]*(1-heights[1]))/ns[1])
		sds[3]<-sqrt((heights[3]*(1-heights[3]))/ns[3])
		sds[5]<-sqrt((heights[5]*(1-heights[5]))/ns[5])
		sds[7]<-sqrt((heights[7]*(1-heights[7]))/ns[7])
		sds[10]<-sqrt((heights[10]*(1-heights[10]))/ns[10])
		sds[12]<-sqrt((heights[12]*(1-heights[12]))/ns[12])
		sds[13]<-sqrt((heights[13]*(1-heights[13]))/ns[13])
		
	## Make the barplot and print to pdf
		pdf("Figure3.pdf",width=6,height=6)
			#par(mar=c(5.1,5.1,4.1,2.1))
			#barplot(heights,ylim=c(0,1),xlim=c(0,16),
			#	yaxt="n",col=c(rep("gray80",9),"gray20","gray20","gray55","gray20"))
			#axis(1,at=c(-5,0.7,3.1,5.5,7.9,11.5,14.5,19),
			#	labels=c("","2008","2009","2010","2011","2016","2017",""),tick=FALSE)
			#axis(1,at=c(-5,19))
			#axis(2,at=c(0,.1,.2,.3,.4,.5,.6,.7,.8,.9,1),labels=c("0 %","10 %","20 %","30 %","40 %","50 %",
			#	"60 %","70 %","80 %","90 %","100 %"),las=TRUE)
			#title(ylab="Inexperienced breeders",line=4)
			#xs<-c(.7,1.9,3.1,4.3,5.5,6.7,7.9,9.1,10.3,11.5,12.7,13.9,15.1)
			#n.col<-c(rep("black",9),"white","white","black","white")
			#for(i in 1:13){
			#	lines(rep(xes[i],2),c(heights[i]+sds[i],heights[i]-sds[i]))
			#	text(xes[i],0.03,ns[i],col=n.col[i])
			#}
			#legend("topleft",c("No geolocators","One year after","Two years after"),
			#	fill=c("gray80","gray20","gray55"),bty="n")
			#axis.break(1,9.7)
			#mtext("Site 1",1,at=11.5,padj=.2,cex=0.8)
			#mtext("Site 2",1,at=15.2,padj=.2,cex=.8)
			#mtext("Site 1",1,at=13.8,padj=.2,cex=.8)
			#gmean<-(heights[1]*ns[1]+heights[3]*ns[3]+heights[5]*ns[5]+heights[7]*ns[7])/(ns[1]+ns[3]+ns[5]+ns[7])
			#lines(c(.7,15.1),rep(gmean,2),lty=2,col="gray50")
			
		#dev.off()

			s1.b<-c(0.388889,0.44444,0.285714,0.458333)
			s1.be<-c(0.1149,0.1171,0.09858,0.1017)
			s1.g<-c(0.68421,0.5714286,0.40909)
			s1.ge<-c(0.106639,0.1079899,0.10482)
			s2.g<-c(0.64706,0.5714)
			s2.ge<-c(0.1159,0.07636)	
			
			plot(1,1,type="n",xlim=c(0.5,7.5),ylim=c(0,1),bty="n",xaxt="n",yaxt="n",xlab="Year",ylab="Inexperienced breeders",
				yaxs="i")
			axis(1,at=c(-5,1,2,3,4,5,6,7,19),
				labels=c("","2008","2009","2010","2011","2016","2017","2018",""))
			axis(1,at=c(-5,19))
			axis(2,at=c(0,.1,.2,.3,.4,.5,.6,.7,.8,.9,1),labels=c("0 %","10 %","20 %","30 %","40 %","50 %",
				"60 %","70 %","80 %","90 %","100 %"),las=TRUE)
			axis.break(1,4.5)
			lines(c(1,7),rep(0.39506,2),lty=3,col="gray60")
			lines(c(1,2,3,4),s1.b,lwd=2)
			for(i in 1:4){
				lines(rep(i,2),c(s1.b[i]+s1.be[i],s1.b[i]-s1.be[i]))
			}
			points(c(1,2,3,4),s1.b,pch=21,bg="white")
			
			lines(c(5,6,7),s1.g,lwd=2)
			for(i in 1:3){
				lines(rep(i+4,2),c(s1.g[i]+s1.ge[i],s1.g[i]-s1.ge[i]))
			}	
			points(c(5,6,7),s1.g,pch=21,bg="gray65")
			
			lines(c(6,7)+.1,s2.g,lwd=2,lty=2)
			lines(rep(6,2)+.1,c(s2.g[1]+s2.ge[1],s2.g[1]-s2.ge[1]))
			lines(rep(7,2)+.1,c(s2.g[2]+s2.ge[2],s2.g[2]-s2.ge[2]))
			points(c(6,7)+.1,s2.g,pch=21,bg="gray65")
			
			legend("topleft",c("Site 1","Site 2","No geolocators","After geolocators"),bty="n",lty=c(1,2,0,0),
				lwd=c(2,2,1,1),pch=c(NA,NA,21,21),pt.bg=c("black","black","white","gray65"))
			
			
			dev.off()
		
## Figure comparing survival to wing for locator vs. control birds

	# Read in the data again and set it up in a way that works for this figure
		d.g<-subset(d,d$geo=="Treatment")
		for(i in 1:nrow(d.g)){
			d.g$wing2[i]<-(d.g$wing[i]-mean(na.omit(d.g$wing)))/sd(na.omit(d.g$wing))
		}
		d.c<-subset(d,d$geo=="Control")
		d.c<-d.c[sample(nrow(d.c)),]
		d.c<-d.c[!duplicated(d.c$usfws),]
		for(i in 1:nrow(d.c)){
			d.c$wing2[i]<-(d.c$wing[i]-mean(na.omit(d.c$wing)))/sd(na.omit(d.c$wing))
		}
		
	# Get the heights for each gropu
		heights<-rep(NA,4)
		ses<-rep(NA,4)
		heights[1]<-mean(na.omit(subset(d.c$wing,d.c$survive=="No")))
		ses[1]<-sd(na.omit(subset(d.c$wing2,d.c$survive=="No")))/
			sqrt(length(na.omit(subset(d.c$wing,d.c$survive=="No"))))
		heights[2]<-mean(na.omit(subset(d.c$wing,d.c$survive=="Yes")))
		ses[2]<-sd(na.omit(subset(d.c$wing,d.c$survive=="Yes")))/
			sqrt(length(na.omit(subset(d.c$wing,d.c$survive=="Yes"))))
		heights[3]<-mean(na.omit(subset(d.g$wing,d.g$survive=="No")))
		ses[3]<-sd(na.omit(subset(d.g$wing,d.g$survive=="No")))/
			sqrt(length(na.omit(subset(d.g$wing,d.g$survive=="No"))))
		heights[4]<-mean(na.omit(subset(d.g$wing,d.g$survive=="Yes")))
		ses[4]<-sd(na.omit(subset(d.g$wing,d.g$survive=="Yes")))/
			sqrt(length(na.omit(subset(d.g$wing,d.g$survive=="Yes"))))
		
	# Plot the figure and save to a pdf
		pdf("Figure2.pdf",width=4.5,height=6)
		#barplot(heights,ylim=c(-.6,1),ylab="Standardized wing length (SD units)",
		#	col=c(rep("gray80",2),rep("gray20",3)),xlab="Returned the following year")
		#abline(h=0)
		
		#lines(rep(0.7,2),c(heights[1]+ses[1],heights[1]-ses[1]))
		#lines(rep(1.9,2),c(heights[2]+ses[2],heights[2]-ses[2]))
		#lines(rep(4.3,2),c(heights[4]+ses[4],heights[4]-ses[4]))
		#lines(rep(5.5,2),c(heights[5]+ses[5],heights[5]-ses[5]))
		
		#text(0.7,-0.5,paste("(",length(na.omit(subset(d.c$wing2,d.c$survive=="No"))),")",sep=""))
		#text(1.9,-0.5,paste("(",length(na.omit(subset(d.c$wing2,d.c$survive=="Yes"))),")",sep=""))
		#text(4.3,-0.5,paste("(",length(na.omit(subset(d.g$wing2,d.g$survive=="No"))),")",sep=""))
		#text(5.5,-0.5,paste("(",length(na.omit(subset(d.g$wing2,d.g$survive=="Yes"))),")",sep=""))
		
		#lines(c(4.3,5.5),rep(0.9,2))
		#text(4.9,0.94,"* P = 0.01",cex=0.8)
		#legend(0.05,0.95,c("Control","Geolocator"),cex=1,fill=c("gray80","gray20"))
		
		t.test(subset(d.g$wing,d.g$survive=="No"),subset(d.g$wing,d.g$survive=="Yes"))
		
		#axis(1,line=FALSE,at=c(0.7,1.9,4.3,5.5),labels=c("No","Yes","No","Yes"),tick=FALSE)

		
		set.seed(790)
		plot(1,1,type="n",ylim=c(50,59),xlim=c(.75,3),bty="n",yaxt="n",xaxt="n",
			ylab="Wing length (mm)",
			xlab="Returned the following year")
		axis(1,at=c(-5,1,1.5,2.25,2.75,4),c("","No","Yes","No","Yes",""))
		axis(2,at=c(45,50,52,54,56,58,60,65))
		jit<-0.1
		jit2<-0.07
		d.c.n<-subset(d.c,d.c$survive=="No")
		points(rep(1,nrow(d.c.n))+runif(nrow(d.c.n),-jit,jit),d.c.n$wing+
			runif(nrow(d.c.n),-jit2,jit2),pch=21,bg="gray80")
		d.c.s<-subset(d.c,d.c$survive=="Yes")
		points(rep(1.5,nrow(d.c.s))+runif(nrow(d.c.s),-jit,jit),d.c.s$wing+
			runif(nrow(d.c.s),-jit2,jit2),pch=21,bg="gray80")
		d.g.n<-subset(d.g,d.g$survive=="No")
		points(rep(2.25,nrow(d.g.n))+runif(nrow(d.g.n),-jit,jit),d.g.n$wing+
			runif(nrow(d.g.n),-jit2,jit2),pch=21,bg="gray50")
		d.g.s<-subset(d.g,d.g$survive=="Yes"&d.g$geo.recovered=="Yes")
		points(rep(2.75,nrow(d.g.s))+runif(nrow(d.g.s),-jit,jit),d.g.s$wing+
			runif(nrow(d.g.s),-jit2,jit2),pch=21,bg="gray50")
		d.g.s2<-subset(d.g,d.g$survive=="Yes"&d.g$geo.recovered=="No")
		points(rep(2.75,nrow(d.g.s2))+runif(nrow(d.g.s2),-jit,jit),d.g.s2$wing+
			runif(nrow(d.g.s2),-jit2,jit2),pch=24,bg="gray75",cex=0.8)
		
		#legend("topleft",c("Control","Geolocator","Lost geolocator"),pch=c(21,21,24),pt.bg=c("gray80","gray50","gray75"),bty="n"
		#	,pt.cex=c(1,1,0.8))
		
		text(1.25,50,"Control")
		text(2.5,50,"Geolocator")
			
		points(c(1,1.5,2.25,2.75)+.15,heights,pch=22,bg="black",cex=1)
		xers<-c(1,1.5,2.25,2.75)+.15
		for(i in 1:4){
			lines(rep(xers[i],2),c(heights[i]+ses[i],heights[i]-ses[i]))
		}
			
		lines(c(2.25,2.75),rep(58.5,2))
		text(2.5,58.8,"P = 0.01")
		dev.off()
		
## Statistical tests reported but not part of figures

	## Chi-squared tests for apparent survival.
		# control vs. geolocator survival for 2015-17 only 
			# inclusion of different groups is determined at top of code
				#d<-subset(d,d$exclude!=3)   # run with this exclusion to get the values with dropped tags excluded
				test<-as.data.frame(matrix(nrow=2,ncol=2))
				colnames(test)<-c("Survived","Died")
				rownames(test)<-c("Control","Geolocator")
				test[1,1]<-nrow(subset(d,d$year=="2016"&d$survive=="Yes"&d$geo=="Control"))
				test[1,2]<-nrow(subset(d,d$year=="2016"&d$survive=="No"&d$geo=="Control"))
				test[2,1]<-nrow(subset(d,d$geo=="Treatment"&d$survive=="Yes"))
				test[2,2]<-nrow(subset(d,d$geo=="Treatment"&d$survive=="No"))
				chisq.test(test)
				test2<-as.matrix(test)
				oddsratio(test2,rev="r")
				
		# control vs. geolocator for all years
			# inclusion of different groups determined at top of code
				test<-as.data.frame(matrix(nrow=2,ncol=2))
				colnames(test)<-c("Survived","Died")
				rownames(test)<-c("Control","Geolocator")
				test[1,1]<-nrow(subset(d,d$survive=="Yes"&d$geo=="Control"))
				test[1,2]<-nrow(subset(d,d$survive=="No"&d$geo=="Control"))
				test[2,1]<-nrow(subset(d,d$geo=="Treatment"&d$survive=="Yes"))
				test[2,2]<-nrow(subset(d,d$geo=="Treatment"&d$survive=="No"))
				chisq.test(test)
				test2<-as.matrix(test)
				oddsratio(test2,rev="r")
				
				d<-d.save
				
	## T-tests for morphological difference between surviving/dying birds by treatment
		
		## Mass
			#d<-subset(d,d$exclude!=3)
			t.test(subset(d$weight,d$survive=="Yes"&d$geo=="Control"),subset(d$weight,d$survive=="No"&d$geo=="Control"),
				var.equal=TRUE)
			dcc<-subset(d,d$geo=="Control")
			dcc<-subset(dcc,dcc$survive=="Yes"|dcc$survive=="No")
			dcc<-dcc[,c("weight","survive")]
			dcc<-na.omit(dcc)
			dcc<-droplevels(dcc)
			cohen.d(dcc$weight,dcc$survive,na.rm=TRUE,hedges.correction=TRUE)
			t.test(subset(d$weight,d$survive=="Yes"&d$geo=="Treatment"),subset(d$weight,d$survive=="No"&d$geo=="Treatment"),
				var.equal=TRUE)
			dgg<-subset(d,d$geo=="Treatment")
			dgg<-subset(dgg,dgg$survive=="Yes"|dgg$survive=="No")
			dgg<-dgg[,c("weight","survive")]
			dgg<-na.omit(dgg)
			dgg<-droplevels(dgg)
			cohen.d(dgg$weight,dgg$survive,na.rm=TRUE,hedges.correction=TRUE)
		## Tarsus
			t.test(subset(d$tarsus,d$survive=="Yes"&d$geo=="Control"),subset(d$tarsus,d$survive=="No"&d$geo=="Control"),
				var.equal=TRUE)
			dcc<-subset(d,d$geo=="Control")
			dcc<-subset(dcc,dcc$survive=="Yes"|dcc$survive=="No")
			dcc<-dcc[,c("tarsus","survive")]
			dcc<-na.omit(dcc)
			dcc<-droplevels(dcc)
			cohen.d(dcc$tarsus,dcc$survive,na.rm=TRUE,hedges.correction=TRUE)
			t.test(subset(d$tarsus,d$survive=="Yes"&d$geo=="Treatment"),subset(d$tarsus,d$survive=="No"&d$geo=="Treatment"),
				var.equal=TRUE)
			dgg<-subset(d,d$geo=="Treatment")
			dgg<-subset(dgg,dgg$survive=="Yes"|dgg$survive=="No")
			dgg<-dgg[,c("tarsus","survive")]
			dgg<-na.omit(dgg)
			dgg<-droplevels(dgg)
			cohen.d(dgg$tarsus,dgg$survive,na.rm=TRUE,hedges.correction=TRUE)
		## Wing
			t.test(subset(d$wing,d$survive=="Yes"&d$geo=="Control"),subset(d$wing,d$survive=="No"&d$geo=="Control"),
				var.equal=TRUE)
			dcc<-subset(d,d$geo=="Control")
			dcc<-subset(dcc,dcc$survive=="Yes"|dcc$survive=="No")
			dcc<-dcc[,c("wing","survive")]
			dcc<-na.omit(dcc)
			dcc<-droplevels(dcc)
			cohen.d(dcc$wing,dcc$survive,na.rm=TRUE,hedges.correction=TRUE)
			t.test(subset(d$wing,d$survive=="Yes"&d$geo=="Treatment"),subset(d$wing,d$survive=="No"&d$geo=="Treatment"),
				var.equal=TRUE)
			dgg<-subset(d,d$geo=="Treatment")
			dgg<-subset(dgg,dgg$survive=="Yes"|dgg$survive=="No")
			dgg<-dgg[,c("wing","survive")]
			dgg<-na.omit(dgg)
			dgg<-droplevels(dgg)
			cohen.d(dgg$wing,dgg$survive,na.rm=TRUE,hedges.correction=TRUE)
	
		
	## Chi-squared tests for demographic composition of neighborhoods
		d.d<-read.delim("Taff_et_al_data.txt")
		d.d<-subset(d.d,d.d$in.demography==1)
		d.d2<-subset(d.d,d.d$year=="2008"|d.d$year=="2009"|d.d$year=="2010"|d.d$year=="2011")
		
		test<-as.data.frame(matrix(nrow=3,ncol=2))
		colnames(test)<-c("Inexperienced","Experienced")
		rownames(test)<-c("Control","GeoPlus1","GeoPlus2")
		test[1,1]<-nrow(subset(d.d2,d.d2$site=="STAB"&d.d2$age=="INEXP"))
		test[1,2]<-nrow(subset(d.d2,d.d2$site=="STAB"&d.d2$age=="EXP"))
		test[2,1]<-nrow(subset(d.d,d.d$year=="2016"&d.d$site=="STAB"&d.d$age=="INEXP"))+
			nrow(subset(d.d,d.d$year=="2017"&d.d$site=="PONDS"&d.d$age=="INEXP"))
		test[2,2]<-nrow(subset(d.d,d.d$year=="2016"&d.d$site=="STAB"&d.d$age=="EXP"))+
			nrow(subset(d.d,d.d$year=="2017"&d.d$site=="PONDS"&d.d$age=="EXP"))
		test[3,1]<-nrow(subset(d.d,d.d$year=="2017"&d.d$site=="STAB"&d.d$age=="INEXP"))+
			nrow(subset(d.d,d.d$year=="2018"&d.d$site=="PONDS"&d.d$age=="INEXP"))
		test[3,2]<-nrow(subset(d.d,d.d$year=="2017"&d.d$site=="STAB"&d.d$age=="EXP"))+
			nrow(subset(d.d,d.d$year=="2018"&d.d$site=="PONDS"&d.d$age=="EXP"))
		
		test.c.vs.2<-test[c(1,3),]
		test.c.vs.1<-test[1:2,]
		test.2.vs.3<-test[2:3,]
		
		
		chisq.test(test)
		chisq.test(test.c.vs.2)
		oddsratio(as.matrix(test.c.vs.2))
		chisq.test(test.c.vs.1)
		oddsratio(as.matrix(test.c.vs.1))
		chisq.test(test.2.vs.3)
		
		# comp to 2018 at site one = three years after
			test18<-matrix(nrow=2,ncol=2)
			test18[1,]<-c(32,49)
			test18[2,]<-c(9,13)
			oddsratio(test18)		
			
## Compare morphology of pre-treatment geo & control birds in 2016
	
	t.test(subset(d$wing,d$year==2016&d$geo=="Control"&d$exclude!=2),
		subset(d$wing,d$year==2016&d$geo=="Treatment"))
	t.test(subset(d$weight,d$year==2016&d$geo=="Control"&d$exclude!=2),
		subset(d$weight,d$year==2016&d$geo=="Treatment"))
	t.test(subset(d$tarsus,d$year==2016&d$geo=="Control"&d$exclude!=2),
		subset(d$tarsus,d$year==2016&d$geo=="Treatment"))
			
